# Supplementary material for: Decreased susceptibility to cefepime/zidebactam among carbapenemase-producing Escherichia coli from Stockholm, Sweden with alterations in PBP2
Source: J Antimicrob Chemother. 2025 Feb 17;80(4):1137–40. doi: 10.1093/jac/dkaf045 (PMC11962383; doi:10.1093/jac/dkaf045)
Supplement: dkaf045_Supplementary_Data [file dkaf045_supplementary_data.zip]

Archive with 2 entries (2 files):
- FigureS1_ JAC.docx
- Table_S1_JAC_CLEAN.docx
